# Supplementary material for: Spatiotemporal variation in ecophysiological traits align with high resolution niche modelling in the short-range banded ironstone endemic Aluta quadrata
Source: Conserv Physiol. 2024 May 24;12(1):coae030. doi: 10.1093/conphys/coae030 (PMC11127796; doi:10.1093/conphys/coae030)
Supplement: Web_Material_coae030 [file web_material_coae030.zip]

Archive with 1 entries (1 files):
- Lewandrowski et al Aluta ms Supplementary materials_Second_submission.pdf
